# Supplementary material for: Understanding the microbial basis of body odor in pre-pubescent children and teenagers
Source: Microbiome. 2018 Nov 29;6:213. doi: 10.1186/s40168-018-0588-z (PMC6267001; doi:10.1186/s40168-018-0588-z)
Supplement: Supplementary file 2 — Table S2. Odor assessment and metagenomic sequencing data for all samples in this study. Table S5. GC-olfactometry of pooled sweat collected from children and teenagers. Table S6. Detected MetaCyc pathways that were found to be associated with malodor based on pathway abudance values from HUMAnN2. No significant association were detected for the head region. Table S7. Key pathways associated wth malodor production and their taxonomic contributors. Table S8. Information on how samples were distributed in library preparation and sequencing batches to avoid batch effects. Table S9. Reads mapped (%) to UniRef90 gene families and MetaCyc pathways. (ZIP 92 kb) [file 40168_2018_588_MOESM2_ESM.zip]

Archive with 6 entries (6 files):
- Supplementary Tables/supplementary table 2.xlsx
- Supplementary Tables/supplementary table 5.xlsx
- Supplementary Tables/supplementary table 6.xlsx
- Supplementary Tables/supplementary table 7.xlsx
- Supplementary Tables/supplementary table 8.xlsx
- Supplementary Tables/supplementary table 9.xlsx
