# Supplementary material for: Understanding the microbial basis of body odor in pre-pubescent children and teenagers
Source: Microbiome. 2018 Nov 29;6:213. doi: 10.1186/s40168-018-0588-z (PMC6267001; doi:10.1186/s40168-018-0588-z)
Supplement: Supplementary file 2 — Table S2. Odor assessment and metagenomic sequencing data for all samples in this study. Table S5. GC-olfactometry of pooled sweat collected from children and teenagers. Table S6. Detected MetaCyc pathways that were found to be associated with malodor based on pathway abudance values from HUMAnN2. No significant association were detected for the head region. Table S7. Key pathways associated wth malodor production and their taxonomic contributors. Table S8. Information on how samples were distributed in library preparation and sequencing batches to avoid batch effects. Table S9. Reads mapped (%) to UniRef90 gene families and MetaCyc pathways. (ZIP 92 kb) [file 40168_2018_588_MOESM2_ESM.zip › Supplementary Tables/supplementary table 2.xlsx]

## Sheet: Legend
		Supplementary Table 2: Odor assessment and metagenomic sequencing data for all samples in this study.

## Sheet: Sample Data
Sample ID	Sample Site	Subject ID	Group	Timepoint	Age	Gender	Assessment by Parent	Odor Intensity (Parfumer)	Odor Character (Parfumer)	Sequenced Reads	Phred Q>30	% QC reads	Non-human Reads	Microbial (%)
MBS474	Head	KD1	Child	1h	6	Male	No Malodor	20	greasy	38561118	37738406	97.87	8541683	22.151
MBS475	Head	KD1	Child	8h	6	Male	No Malodor	30	oily, sour	43003808	42218496	98.17	14763341	34.3303
MBS486	Head	KD2	Child	1h	6	Female	No Malodor	15	greasy, sweet	39354680	38472884	97.76	1015506	2.58039
MBS487	Head	KD2	Child	8h	6	Female	No Malodor	25	oily, sour	41629682	40851668	98.13	819501	1.96855
MBS498	Head	KD3	Child	1h	9	Female	No Malodor	30	greasy, sour	25255712	24819590	98.27	9144130	36.2062
MBS499	Head	KD3	Child	8h	9	Female	No Malodor	30	oliy, sour	39532462	38662756	97.8	10455869	26.4488
MBS510	Head	KD4	Child	1h	8	Male	No Malodor	20	greasy	41497868	40522350	97.65	3059697	7.37314
MBS511	Head	KD4	Child	8h	8	Male	No Malodor	30	oliy, sour	40029176	39211892	97.96	16979835	42.4186
MBS522	Head	KD5	Child	1h	8	Female	No Malodor	25	sour, greasy	74878362	73076302	97.59	334482	0.4467
MBS523	Head	KD5	Child	8h	8	Female	No Malodor	25	oily, sour	43609230	42610228	97.71	5327376	12.2162
MBS466	Head	KM1	Child	1h	6	Male	Malodor	20	greasy, sour	40115974	39264740	97.88	2391788	5.96218
MBS467	Head	KM1	Child	8h	6	Male	Malodor	35	oily, sour, nutty	41033522	40180988	97.92	14176560	34.5487
MBS518	Head	KM10	Child	1h	8	Male	Malodor	35	fragrant, waxy	40390302	39397470	97.54	3271547	8.09983
MBS519	Head	KM10	Child	8h	8	Male	Malodor	30	fragrant	39441080	38709262	98.14	12069488	30.6013
MBS470	Head	KM2	Child	1h	7	Female	Malodor	25	greasy, sour	60073430	58845614	97.96	592005	0.985469
MBS471	Head	KM2	Child	8h	7	Female	Malodor	30	oily, slightly sour	53105394	52052292	98.02	26327025	49.575
MBS478	Head	KM3	Child	1h	7	Female	Malodor	15	sweet, oily	50798406	49709062	97.86	10961261	21.578
MBS479	Head	KM3	Child	8h	7	Female	Malodor	30	sour, oily	47915716	46849782	97.78	6326235	13.2028
MBS482	Head	KM4	Child	1h	9	Male	Malodor	35	greasy, sour	37135026	36305062	97.77	5823944	15.6832
MBS483	Head	KM4	Child	8h	9	Male	Malodor	25	sour, oily	30668508	30048220	97.98	5634831	18.3733
MBS490	Head	KM5	Child	1h	7	Male	Malodor	20	greasy, sweet	42330094	41470526	97.97	7643398	18.0567
MBS491	Head	KM5	Child	8h	7	Male	Malodor	35	oily, sour	41176080	40395902	98.11	8202409	19.9203
MBS494	Head	KM6	Child	1h	6	Female	Malodor	30	greasy,oily	30696500	29990218	97.7	8057522	26.249
MBS495	Head	KM6	Child	8h	6	Female	Malodor	30	oily, sour	38942922	36861052	94.65	16926930	43.466
MBS502	Head	KM7	Child	1h	8	Female	Malodor	30	greasy,oily	44281468	43410646	98.03	17172480	38.7803
MBS503	Head	KM7	Child	8h	8	Female	Malodor	25	oily, sour	43306246	42455072	98.03	13861248	32.0075
MBS506	Head	KM8	Child	1h	9	Female	Malodor	25	sour	38630820	37891464	98.09	14969484	38.7501
MBS507	Head	KM8	Child	8h	9	Female	Malodor	35	oily, sour	49673974	48681710	98	28956193	58.2925
MBS514	Head	KM9	Child	1h	9	Male	Malodor	35	sour, greasy	42450014	41482936	97.72	10788324	25.4142
MBS515	Head	KM9	Child	8h	9	Male	Malodor	45	rancid, sour, oily	49559710	48443626	97.75	17657551	35.6288
MBS476	Head	TD1	Teenager	1h	15	Male	No Malodor	30	oily	43496916	42684696	98.13	25542074	58.7216
MBS477	Head	TD1	Teenager	8h	15	Male	No Malodor	30	oily, sour	101173668	98898180	97.75	5345277	5.28327
MBS488	Head	TD2	Teenager	1h	18	Male	No Malodor	35	greasy, waxy	50258920	49219614	97.93	10740209	21.3698
MBS489	Head	TD2	Teenager	8h	18	Male	No Malodor	40	ransid, oily, sour	62827464	61668740	98.16	9142636	14.552
MBS500	Head	TD3	Teenager	1h	17	Female	No Malodor	30	greasy	40771030	39931510	97.94	6821219	16.7306
MBS501	Head	TD3	Teenager	8h	17	Female	No Malodor	35	sour, oily	52182206	51173106	98.07	11793653	22.6009
MBS512	Head	TD4	Teenager	1h	15	Female	No Malodor	20	sweet, greasy, sour	29026702	28421426	97.91	11893592	40.9747
MBS513	Head	TD4	Teenager	8h	15	Female	No Malodor	30	oily, sour	40278936	39529524	98.14	3319216	8.24058
MBS524	Head	TD5	Teenager	1h	17	Female	No Malodor	20	fragrant, sour, oily	41761076	40923686	97.99	22827626	54.6624
MBS525	Head	TD5	Teenager	8h	17	Female	No Malodor	30	fragrant, oily, nutty	44117330	43256680	98.05	28905978	65.5207
MBS468	Head	TM1	Teenager	1h	16	Male	Malodor	35	oily, sour, sweet	49481458	48475312	97.97	6137136	12.4029
MBS469	Head	TM1	Teenager	8h	16	Male	Malodor	25	oily, greasy, sour	108300462	106040308	97.91	3800023	3.50878
MBS520	Head	TM10	Teenager	1h	16	Female	Malodor	30	greasy	40861228	39144074	95.8	17547814	42.9449
MBS521	Head	TM10	Teenager	8h	16	Female	Malodor	30	oily, sour	39318350	38529420	97.99	9869098	25.1005
MBS472	Head	TM2	Teenager	1h	15	Female	Malodor	25	oily	748604742	732059298	97.79	45396476	6.06414
MBS473	Head	TM2	Teenager	8h	15	Female	Malodor	30	oily, sour	255922360	251264418	98.18	54992960	21.4881
MBS480	Head	TM3	Teenager	1h	18	Female	Malodor	30	greasy, waxy, sweet	60504792	59214934	97.87	4068916	6.72495
MBS481	Head	TM3	Teenager	8h	18	Female	Malodor	30	oily, sour	189310950	185773588	98.13	9391580	4.96093
MBS484	Head	TM4	Teenager	1h	18	Male	Malodor	40	greasy, waxy, sweet	67152054	65762864	97.93	3172552	4.72443
MBS485	Head	TM4	Teenager	8h	18	Male	Malodor	30	oily, sour	57570428	56341854	97.87	2154188	3.74183
MBS492	Head	TM5	Teenager	1h	15	Male	Malodor	30	greasy, flora	41260334	40305476	97.69	1146338	2.77831
MBS493	Head	TM5	Teenager	8h	15	Male	Malodor	30	oily, sour	44139422	43261128	98.01	11007909	24.939
MBS496	Head	TM6	Teenager	1h	15	Male	Malodor	30	greasy, waxy, nutty	33696334	33115022	98.27	19984892	59.3088
MBS497	Head	TM6	Teenager	8h	15	Male	Malodor	35	oily, sour	35566558	34892150	98.1	15097705	42.4492
MBS504	Head	TM7	Teenager	1h	18	Female	Malodor	30	greasy, nutty	35060948	34353600	97.98	15608195	44.5173
MBS505	Head	TM7	Teenager	8h	18	Female	Malodor	30	oily	32076474	31451426	98.05	17569497	54.7738
MBS508	Head	TM8	Teenager	1h	15	Male	Malodor	30	greasy,oily	41611070	40725678	97.87	3140725	7.54781
MBS509	Head	TM8	Teenager	8h	15	Male	Malodor	30	oily, sour	32545666	31878926	97.95	10968402	33.7016
MBS516	Head	TM9	Teenager	1h	18	Female	Malodor	30	greasy	45623624	43984564	96.41	22044561	48.3183
MBS517	Head	TM9	Teenager	8h	18	Female	Malodor	35	oily, sour	93410244	91782202	98.26	54311129	58.1426
MBS414	Neck	KD1	Child	1h	6	Male	No Malodor	15	sweet	49877954	49023222	98.29	25796665	51.72
MBS415	Neck	KD1	Child	8h	6	Male	No Malodor	15	sour	77144748	75760758	98.21	18716602	24.26
MBS426	Neck	KD2	Child	1h	6	Female	No Malodor	15	sweet, sour	64070526	62664626	97.81	5755620	8.98
MBS427	Neck	KD2	Child	8h	6	Female	No Malodor	20	sour	65430738	64224706	98.16	9826199	15.02
MBS438	Neck	KD3	Child	1h	9	Female	No Malodor	20	sweet, sour	69876916	68578770	98.14	6266505	8.97
MBS439	Neck	KD3	Child	8h	9	Female	No Malodor	15	sweet, sour	57256872	56111104	98	12138608	21.2
MBS450	Neck	KD4	Child	1h	8	Male	No Malodor	25	sweet	58603590	57447482	98.03	16004112	27.31
MBS451	Neck	KD4	Child	8h	8	Male	No Malodor	35	sour, sweet	61617462	60425476	98.07	20943627	33.99
MBS461	Neck	KD5	Child	1h	8	Female	No Malodor	20	sour, greasy	57436254	56269682	97.97	11858320	20.65
MBS462	Neck	KD5	Child	8h	8	Female	No Malodor	20	sour, sweet	50480354	49382984	97.83	12816015	25.39
MBS406	Neck	KM1	Child	1h	6	Male	Malodor	20	sweet	60715508	59572494	98.12	10811491	17.81
MBS407	Neck	KM1	Child	8h	6	Male	Malodor	30	sour, rancid	59053390	57835798	97.94	20618833	34.92
MBS457	Neck	KM10	Child	1h	8	Male	Malodor	10	sour	44798076	43919028	98.04	16608309	37.07
MBS458	Neck	KM10	Child	8h	8	Male	Malodor	15	sour	54427406	53151642	97.66	16062851	29.51
MBS410	Neck	KM2	Child	1h	7	Female	Malodor	25	sweet, sour	48925618	47942258	97.99	18974474	38.78
MBS411	Neck	KM2	Child	8h	7	Female	Malodor	40	sour, sulfur	72964522	71624868	98.16	27238477	37.33
MBS418	Neck	KM3	Child	1h	7	Female	Malodor	15	sweet	63311384	62030648	97.98	1573298	2.49
MBS419	Neck	KM3	Child	8h	7	Female	Malodor	15	sweet, sour	67918776	66592636	98.05	20578335	30.3
MBS422	Neck	KM4	Child	1h	9	Male	Malodor	30	sweet, sour	52099546	51056734	98	21509830	41.29
MBS423	Neck	KM4	Child	8h	9	Male	Malodor	25	sour	55581868	54473670	98.01	14146617	25.45
MBS430	Neck	KM5	Child	1h	7	Male	Malodor	20	sweet, sour	53668928	52643334	98.09	21010976	39.15
MBS431	Neck	KM5	Child	8h	7	Male	Malodor	15	sour	62250000	61132196	98.2	7829391	12.58
MBS434	Neck	KM6	Child	1h	6	Female	Malodor	20	sweet, sour	68435980	67048326	97.97	2347964	3.43
MBS435	Neck	KM6	Child	8h	6	Female	Malodor	25	sour	62340376	61170588	98.12	20665684	33.15
MBS442	Neck	KM7	Child	1h	8	Female	Malodor	15	sweet, sour	54050950	53004916	98.06	18364944	33.98
MBS443	Neck	KM7	Child	8h	8	Female	Malodor	15	rancid, sour	57952676	56835226	98.07	11464173	19.78
MBS446	Neck	KM8	Child	1h	9	Female	Malodor	25	sour, oily	47706486	46855862	98.22	27440908	57.52
MBS447	Neck	KM8	Child	8h	9	Female	Malodor	30	sweet, sour	60012580	58800628	97.98	23257937	38.76
MBS454	Neck	KM9	Child	1h	9	Male	Malodor	25	sour, fragrant	55991642	54918214	98.08	28637470	51.15
MBS455	Neck	KM9	Child	8h	9	Male	Malodor	35	rancid, sour	94758856	93028910	98.17	52946672	55.88
MBS416	Neck	TD1	Teenager	1h	15	Male	No Malodor	20	sweet, musky, acidic	145466582	142576850	98.01	4550466	3.13
MBS417	Neck	TD1	Teenager	8h	15	Male	No Malodor	30	sour, rancid	57297510	56148638	97.99	20220780	35.29
MBS428	Neck	TD2	Teenager	1h	18	Male	No Malodor	15	greasy	74934396	73622940	98.25	32060573	42.78
MBS429	Neck	TD2	Teenager	8h	18	Male	No Malodor	25	sour, rancid,	61195574	59991512	98.03	23379205	38.2
MBS440	Neck	TD3	Teenager	1h	17	Female	No Malodor	25	sweet, sour	54698482	53710084	98.19	21404637	39.13
MBS441	Neck	TD3	Teenager	8h	17	Female	No Malodor	15	sour	47828300	46967032	98.2	23732989	49.62
MBS452	Neck	TD4	Teenager	1h	15	Female	No Malodor	20	fragrant, acidic	51844228	50806250	98	13428047	25.9
MBS453	Neck	TD4	Teenager	8h	15	Female	No Malodor	20	sour, sweet	57434848	56349056	98.11	3851156	6.71
MBS463	Neck	TD5	Teenager	1h	17	Female	No Malodor	20	sour, fragrant	65898768	64599586	98.03	14769354	22.41
MBS464	Neck	TD5	Teenager	8h	17	Female	No Malodor	25	fragrant	64461756	63210206	98.06	41661717	64.63
MBS408	Neck	TM1	Teenager	1h	16	Male	Malodor	25	sweet	63157440	61965572	98.11	19052980	30.17
MBS409	Neck	TM1	Teenager	8h	16	Male	Malodor	35	sour, rancid	68882696	67594820	98.13	15838068	22.99
MBS459	Neck	TM10	Teenager	1h	16	Female	Malodor	25	acidic	49229230	48329612	98.17	30492265	61.94
MBS460	Neck	TM10	Teenager	8h	16	Female	Malodor	20	sour, acidic	53537404	52582468	98.22	27391255	51.16
MBS412	Neck	TM2	Teenager	1h	15	Female	Malodor	20	sweet	63484580	62196126	97.97	16579026	26.12
MBS413	Neck	TM2	Teenager	8h	15	Female	Malodor	45	hircismus, rancid	71875374	70630234	98.27	32425057	45.11
MBS420	Neck	TM3	Teenager	1h	18	Female	Malodor	25	musty, green, greasy	49238896	48357422	98.21	27765019	56.39
MBS421	Neck	TM3	Teenager	8h	18	Female	Malodor	35	hircismus, rancid	51349250	50495056	98.34	29291988	57.04
MBS424	Neck	TM4	Teenager	1h	18	Male	Malodor	20	musky	58581476	57359072	97.91	10379336	17.72
MBS425	Neck	TM4	Teenager	8h	18	Male	Malodor	35	hircismus, rancid, sour	149122114	146084008	97.96	27217936	18.25
MBS432	Neck	TM5	Teenager	1h	15	Male	Malodor	20	musty, green,	69890002	68507112	98.02	5849246	8.37
MBS433	Neck	TM5	Teenager	8h	15	Male	Malodor	15	sour	67482220	66251254	98.18	28521792	42.27
MBS436	Neck	TM6	Teenager	1h	15	Male	Malodor	20	musty, green	51714168	50757842	98.15	19611089	37.92
MBS437	Neck	TM6	Teenager	8h	15	Male	Malodor	30	sour, rancid	60065338	58961298	98.16	19021425	31.67
MBS444	Neck	TM7	Teenager	1h	18	Female	Malodor	20	sweet	51940168	50909192	98.02	12530633	24.13
MBS445	Neck	TM7	Teenager	8h	18	Female	Malodor	25	acidic, rancid	51022844	50032476	98.06	13741416	26.93
MBS448	Neck	TM8	Teenager	1h	15	Male	Malodor	20	musty, sour	66471192	65102338	97.94	9950126	14.97
MBS449	Neck	TM8	Teenager	8h	15	Male	Malodor	30	sour, rancid	89667254	87946036	98.08	7619504	8.5
MBS456	Neck	TM9	Teenager	1h	18	Female	Malodor	25	fragrant	78510508	77019594	98.1	44488461	56.67
MBS356	Underarm	KD1	Child	1h	6	Male	No Malodor	15	sweet	69375330	68582200	98.86	42625585	61.442
MBS371	Underarm	KD1	Child	8h	6	Male	No Malodor	25	sour	102282484	101194284	98.94	65637926	64.1732
MBS357	Underarm	KD2	Child	1h	6	Female	No Malodor	15	sweet, sour	91912144	90882638	98.88	61228135	66.6159
MBS372	Underarm	KD2	Child	8h	6	Female	No Malodor	30	sour, oily	104781744	103612338	98.88	69573700	66.3987
MBS358	Underarm	KD3	Child	1h	9	Female	No Malodor	15	sweet	64810486	64069776	98.86	38005449	58.6409
MBS373	Underarm	KD3	Child	8h	9	Female	No Malodor	25	sour	84198088	83266436	98.89	53137600	63.1102
MBS359	Underarm	KD4	Child	1h	8	Male	No Malodor	25	sweet, sour	64697486	63916408	98.79	27067783	41.8375
MBS374	Underarm	KD4	Child	8h	8	Male	No Malodor	50	hircisums, acidic	78751908	77861548	98.87	40624480	51.5854
MBS360	Underarm	KD5	Child	1h	8	Female	No Malodor	20	sour	64505682	63770388	98.86	39342614	60.9909
MBS375	Underarm	KD5	Child	8h	8	Female	No Malodor	25	sour, acidic	96808930	95716664	98.87	61392706	63.4164
MBS346	Underarm	KM1	Child	1h	6	Male	Malodor	25	musty	67379412	66548722	98.77	31417827	46.6282
MBS361	Underarm	KM1	Child	8h	6	Male	Malodor	40	hircismus, sour	71076620	70291118	98.89	29995025	42.201
MBS355	Underarm	KM10	Child	1h	8	Male	Malodor	20	sour	51193774	50634920	98.91	28868485	56.3906
MBS370	Underarm	KM10	Child	8h	8	Male	Malodor	30	sour, acidic	97908662	96806008	98.87	67832320	69.2812
MBS347	Underarm	KM2	Child	1h	7	Female	Malodor	20	hircismus, acidic	39614394	39146538	98.82	27827945	70.2471
MBS362	Underarm	KM2	Child	8h	7	Female	Malodor	35	sour	64196626	63481202	98.89	43094603	67.1291
MBS348	Underarm	KM3	Child	1h	7	Female	Malodor	15	sweet	69884952	69039698	98.79	38533917	55.1391
MBS363	Underarm	KM3	Child	8h	7	Female	Malodor	30	sour	79594354	78691532	98.87	44295762	55.6519
MBS349	Underarm	KM4	Child	1h	9	Male	Malodor	60	hircismus	66452374	65622432	98.75	35959808	54.1137
MBS364	Underarm	KM4	Child	8h	9	Male	Malodor	70	hircisums, rancid, sour	64877744	64129566	98.85	43171382	66.5427
MBS350	Underarm	KM5	Child	1h	7	Male	Malodor	45	sour	57082882	56401222	98.81	26637196	46.6641
MBS365	Underarm	KM5	Child	8h	7	Male	Malodor	40	sour	107720240	106477456	98.85	59294868	55.0452
MBS351	Underarm	KM6	Child	1h	6	Female	Malodor	20	sweet, sour	87896482	86832194	98.79	46729791	53.1646
MBS366	Underarm	KM6	Child	8h	6	Female	Malodor	30	sour, rancid	61751402	60952654	98.71	43941136	71.1581
MBS352	Underarm	KM7	Child	1h	8	Female	Malodor	15	sweet, sour	77008132	76089638	98.81	31818136	41.3179
MBS367	Underarm	KM7	Child	8h	8	Female	Malodor	25	sour, rancid	65018132	64202218	98.75	26167974	40.2472
MBS353	Underarm	KM8	Child	1h	9	Female	Malodor	30	sour	77734410	76910864	98.94	48839368	62.8285
MBS368	Underarm	KM8	Child	8h	9	Female	Malodor	40	hircismus, acidic, sour, oily	72155080	71462492	99.04	46194938	64.0217
MBS354	Underarm	KM9	Child	1h	9	Male	Malodor	50	sour	71876942	70984782	98.76	37439699	52.0886
MBS369	Underarm	KM9	Child	8h	9	Male	Malodor	50	rancid, sour	53593532	52942482	98.79	34259656	63.925
MBS386	Underarm	TD1	Teenager	1h	15	Male	No Malodor	55	hircismus, acidic, oily	71422182	69813870	97.75	33138420	46.3979
MBS401	Underarm	TD1	Teenager	8h	15	Male	No Malodor	60	hircismus, rancid	72993060	71348126	97.75	46058610	63.1
MBS387	Underarm	TD2	Teenager	1h	18	Male	No Malodor	60	hircismus, acidic	87993004	86090226	97.84	35540324	40.3899
MBS402	Underarm	TD2	Teenager	8h	18	Male	No Malodor	60	hircisums, acidic	90403422	88419052	97.8	38521595	42.6108
MBS388	Underarm	TD3	Teenager	1h	17	Female	No Malodor	40	musky, hircismus, acidic	76629230	74936536	97.79	47229358	61.6336
MBS403	Underarm	TD3	Teenager	8h	17	Female	No Malodor	45	sour, oily	87306950	85576310	98.02	52680380	60.3393
MBS389	Underarm	TD4	Teenager	1h	15	Female	No Malodor	30	fragrant	91746768	89727514	97.8	40977343	44.6635
MBS404	Underarm	TD4	Teenager	8h	15	Female	No Malodor	40	hircisums, sour	96066428	93734642	97.57	44631628	46.4591
MBS390	Underarm	TD5	Teenager	1h	17	Female	No Malodor	40	hircismus, sour	85011700	83132972	97.79	44091506	51.8652
MBS405	Underarm	TD5	Teenager	8h	17	Female	No Malodor	55	hircisums, sour	78762860	76899908	97.63	36903029	46.8533
MBS376	Underarm	TM1	Teenager	1h	16	Male	Malodor	75	hircismus	68270154	66716972	97.72	45611241	66.8099
MBS391	Underarm	TM1	Teenager	8h	16	Male	Malodor	75	hircismus, sulfur	95733894	93500272	97.67	66187533	69.137
MBS385	Underarm	TM10	Teenager	1h	16	Female	Malodor	40	acidic	59548428	58206012	97.75	38540839	64.7218
MBS400	Underarm	TM10	Teenager	8h	16	Female	Malodor	50	sour, acidic	97234974	95078706	97.78	70925521	72.9424
MBS377	Underarm	TM2	Teenager	1h	15	Female	Malodor	60	acidic	79445814	77803296	97.93	35974825	45.2822
MBS392	Underarm	TM2	Teenager	8h	15	Female	Malodor	80	hircismus, sulfur	96625416	94603098	97.91	39114276	40.4803
MBS378	Underarm	TM3	Teenager	1h	18	Female	Malodor	55	hircismus, acidic	71693666	70053952	97.71	16751823	23.3658
MBS393	Underarm	TM3	Teenager	8h	18	Female	Malodor	60	hircismus, sulfur	81942366	79998294	97.63	12326646	15.0431
MBS379	Underarm	TM4	Teenager	1h	18	Male	Malodor	70	hircismus, acidic	79459756	77650632	97.72	18734457	23.5773
MBS394	Underarm	TM4	Teenager	8h	18	Male	Malodor	75	hircismus, sulfur	78670174	76911820	97.76	23579319	29.9724
MBS380	Underarm	TM5	Teenager	1h	15	Male	Malodor	50	greasy, musky, sweet, acidic	85414140	83495300	97.75	44903932	52.572
MBS395	Underarm	TM5	Teenager	8h	15	Male	Malodor	40	sour, oily, rancid	70106672	68495198	97.7	50875441	72.5686
MBS381	Underarm	TM6	Teenager	1h	15	Male	Malodor	55	hircismus, acidic	74172734	72558910	97.82	41963707	56.5757
MBS396	Underarm	TM6	Teenager	8h	15	Male	Malodor	65	hircismus, sulfur	121342610	118911280	98	63441195	52.2827
MBS382	Underarm	TM7	Teenager	1h	18	Female	Malodor	35	hircismus, sour, sweat	76527320	74775746	97.71	20946489	27.3713
MBS397	Underarm	TM7	Teenager	8h	18	Female	Malodor	55	hircismus, acidic	88733622	86646598	97.65	56693775	63.8921
MBS383	Underarm	TM8	Teenager	1h	15	Male	Malodor	65	hircismus	89582998	87610970	97.8	23697146	26.4527
MBS398	Underarm	TM8	Teenager	8h	15	Male	Malodor	75	hircismus, sulfur, rancid	158304520	155367944	98.14	81517748	51.4943
MBS384	Underarm	TM9	Teenager	1h	18	Female	Malodor	40	hircismus, sour	81834474	79985004	97.74	55464186	67.7761
MBS399	Underarm	TM9	Teenager	8h	18	Female	Malodor	40	sour, racid	89775004	87855206	97.86	48506779	54.0315
Average					11.933			31.7877		6.93348e+07		98.08	2.48688e+07	36.8419
