# Supplementary material for: Understanding the microbial basis of body odor in pre-pubescent children and teenagers
Source: Microbiome. 2018 Nov 29;6:213. doi: 10.1186/s40168-018-0588-z (PMC6267001; doi:10.1186/s40168-018-0588-z)
Supplement: Supplementary file 2 — Table S2. Odor assessment and metagenomic sequencing data for all samples in this study. Table S5. GC-olfactometry of pooled sweat collected from children and teenagers. Table S6. Detected MetaCyc pathways that were found to be associated with malodor based on pathway abudance values from HUMAnN2. No significant association were detected for the head region. Table S7. Key pathways associated wth malodor production and their taxonomic contributors. Table S8. Information on how samples were distributed in library preparation and sequencing batches to avoid batch effects. Table S9. Reads mapped (%) to UniRef90 gene families and MetaCyc pathways. (ZIP 92 kb) [file 40168_2018_588_MOESM2_ESM.zip › Supplementary Tables/supplementary table 5.xlsx]

## Sheet: Legend
				Supplementary Table 5 : GC-olfactometry of pooled sweat collected from children and teenagers

## Sheet: Sheet1
Compounds	RT	Character	Teen - GC/MS	Teen - GC/O	Child - GC/MS	Child - GC/O
Acetic Acid	30.432-30.667	Acidic	Identified	Identified	Identified	Identified
Propanoic acid	35.019	Burnt plastic	Identified	Identified	Identified	Identified
2-Methyl-propanoic acid	36.258	Stinky feet	Identified	Identified	Identified	Identified
Butanoic acid	38.713	Cheese	Identified	Identified	Identified	Identified
Isovaleric/2-Methylbutanoic acid	40.342	Stinky feet, sour	Identified	Identified	Identified	Identified
Pentanoic acid	42.972	--	Identified	--	Identified	--
4-methyl-pentanoic acid	45.422	--	Identified	--	Identified	--
Hexanoic acid	46.939	--	Identified	--	Identified	--
4-Methyl-Hexanoic acid	49.799	--	Identified	Identified	Identified	--
Heptanoic acid	50.682	--	Identified	--	Identified	--
Octanoic acid	54.273	Acidic	Identified	Identified	Identified	--
4-Methyl-octanoic acid		Rubber	Identified	--	Identified	--
Nonanoic acid	57.664	--	Identified	--	Identified	--
*L-lactic acid		fruit	Identified	Identified	Identified	Identified
n-Decanoic acid	60.943	--	Identified	--	Identified	--
