# Supplementary material for: Understanding the microbial basis of body odor in pre-pubescent children and teenagers
Source: Microbiome. 2018 Nov 29;6:213. doi: 10.1186/s40168-018-0588-z (PMC6267001; doi:10.1186/s40168-018-0588-z)
Supplement: Supplementary file 2 — Table S2. Odor assessment and metagenomic sequencing data for all samples in this study. Table S5. GC-olfactometry of pooled sweat collected from children and teenagers. Table S6. Detected MetaCyc pathways that were found to be associated with malodor based on pathway abudance values from HUMAnN2. No significant association were detected for the head region. Table S7. Key pathways associated wth malodor production and their taxonomic contributors. Table S8. Information on how samples were distributed in library preparation and sequencing batches to avoid batch effects. Table S9. Reads mapped (%) to UniRef90 gene families and MetaCyc pathways. (ZIP 92 kb) [file 40168_2018_588_MOESM2_ESM.zip › Supplementary Tables/supplementary table 6.xlsx]

## Sheet: Legend
	Supplementary Table 6: Detected MetaCyc pathways that were found to be associated with malodor based on pathway abudance values from HUMAnN2. No significant association were detected for the head region.

## Sheet: Underarm
MetaCyc Pathways	Wilcoxon adjusted p-value (1hr vs 8hr)			Spearman ρ adjusted p-value
	Youth	Children	Teenagers	Youth	Children	Teenagers
PWY-5686: UMP biosynthesis	0.014	0.79	0.025	0.038	0.94	0.75
PWY-6122: 5-aminoimidazole ribonucleotide biosynthesis II	0.014	0.79	0.025	0.079	0.95	0.75
PWY-7221: guanosine ribonucleotides de novo biosynthesis	0.014	0.79	0.025	0.09	0.65	0.64
PWY-1042: glycolysis IV (plant cytosol)	0.014	0.79	0.025	0.095	0.66	0.6
PWY-7219: adenosine ribonucleotides de novo biosynthesis	0.014	0.79	0.025	0.095	0.65	0.69
PWY-7111: pyruvate fermentation to isobutanol (engineered)	0.018	0.79	0.036	0.48	0.91	0.67
PWY-7220: adenosine deoxyribonucleotides de novo biosynthesis II	0.024	0.79	0.025	0.15	0.65	0.3
PWY-7222: guanosine deoxyribonucleotides de novo biosynthesis II	0.024	0.79	0.025	0.15	0.65	0.3
PWY-1861: formaldehyde assimilation II (RuMP Cycle)	0.024	0.79	0.041	0.8	0.99	0.61
PWY-6936: seleno-amino acid biosynthesis	0.037	0.79	0.027	0.00097	0.65	0.4
SO4ASSIM-PWY: sulfate reduction I (assimilatory)	0.041	0.79	0.045	0.065	0.8	0.67
LACTOSECAT-PWY: lactose and galactose degradation I	0.041	0.79	0.045	0.074	0.66	0.4
ILEUSYN-PWY: L-isoleucine biosynthesis I (from threonine)	0.041	0.79	0.041	0.12	0.94	0.86
VALSYN-PWY: L-valine biosynthesis	0.041	0.79	0.041	0.12	0.94	0.86
PWY-4981: L-proline biosynthesis II (from arginine)	0.048	0.79	0.06	0.11	0.65	0.34
PWY-5103: L-isoleucine biosynthesis III	0.054	0.79	0.048	0.077	0.85	0.61
PWY-6121: 5-aminoimidazole ribonucleotide biosynthesis I	0.054	0.79	0.048	0.09	0.85	0.57
PWY-6123: inosine-5-phosphate biosynthesis I	0.054	0.79	0.041	0.11	0.82	0.4
PWY-6124: inosine-5-phosphate biosynthesis II	0.061	0.81	0.041	0.12	0.85	0.4
PWY-6151: S-adenosyl-L-methionine cycle I	0.061	0.8	0.041	0.26	0.95	0.4
PWY-5189: tetrapyrrole biosynthesis II (from glycine)	0.062	0.79	0.03	0.00021	0.65	0.3
PANTO-PWY: phosphopantothenate biosynthesis I	0.064	0.79	0.083	0.0099	0.65	0.52
PWY-2942: L-lysine biosynthesis III	0.064	0.79	0.048	0.11	0.68	0.52
PWY-7234: inosine-5-phosphate biosynthesis III	0.064	0.79	0.069	0.11	0.8	0.4
PWY-6386: UDP-N-acetylmuramoyl-pentapeptide biosynthesis II (lysine-containing)	0.071	0.79	0.055	0.095	0.66	0.4
PWY-5188: tetrapyrrole biosynthesis I (from glutamate)	0.077	0.81	0.045	0.16	0.66	0.4
ANAGLYCOLYSIS-PWY: glycolysis III (from glucose)	0.078	0.95	0.025	0.00021	0.65	0.4
PWY-5100: pyruvate fermentation to acetate and lactate II	0.078	0.8	0.041	0.0084	0.65	0.47
PWY-7357: thiamin formation from pyrithiamine and oxythiamine (yeast)	0.078	0.8	0.06	0.16	0.66	0.38
PWY-6703: preQ0 biosynthesis	0.089	0.79	0.096	0.029	0.65	0.6
PWY-5791: 1,4-dihydroxy-2-naphthoate biosynthesis II (plants)	0.09	0.97	0.041	0.0002	0.65	0.28
PWY-5837: 1,4-dihydroxy-2-naphthoate biosynthesis I	0.09	0.97	0.041	0.0002	0.65	0.28
NONMEVIPP-PWY: methylerythritol phosphate pathway I	0.09	0.79	0.19	0.016	0.66	0.57
PWY-7197: pyrimidine deoxyribonucleotide phosphorylation	0.09	0.79	0.1	0.061	0.8	0.61
PWY-6609: adenine and adenosine salvage III	0.14	0.79	0.055	0.072	0.65	0.58
PWY-3841: folate transformations II	0.44	0.79	0.041	0.0011	0.97	0.53
1CMET2-PWY: N10-formyl-tetrahydrofolate biosynthesis	0.51	0.79	0.041	0.00032	0.94	0.45
PWY-6387: UDP-N-acetylmuramoyl-pentapeptide biosynthesis I (meso-diaminopimelate containing)	0.7	0.79	0.083	0.0011	0.94	0.28
PEPTIDOGLYCANSYN-PWY: peptidoglycan biosynthesis I (meso-diaminopimelate containing)	0.7	0.79	0.083	0.0022	0.99	0.28
HEME-BIOSYNTHESIS-II: heme biosynthesis I (aerobic)	0.8	0.79	0.091	0.00019	0.8	0.37
Youth = Children + Teenagers

## Sheet: Neck
MetaCyc Pathways	Wilcoxon adjusted p-value (1hr vs 8hr)			Spearman ρ adjusted p-value
	Youth	Children	Teenagers	Youth	Children	Teenagers
ARGSYN-PWY: L-arginine biosynthesis I (via L-ornithine)	0.0016	0.034	0.16	0.95	0.63	1
FASYN-ELONG-PWY: fatty acid elongation -- saturated	0.0016	0.19	0.039	0.00029	0.014	0.95
PWY-5989: stearate biosynthesis II (bacteria and plants)	0.0016	0.15	0.039	0.00053	0.014	0.95
PWY-6282: palmitoleate biosynthesis I (from (5Z)-dodec-5-enoate)	0.0016	0.19	0.039	0.00029	0.014	0.95
PWY-7388: octanoyl-[acyl-carrier protein] biosynthesis (mitochondria, yeast)	0.0016	0.15	0.039	0.00053	0.021	0.95
PWY-7400: L-arginine biosynthesis IV (archaebacteria)	0.0016	0.034	0.17	0.95	0.48	1
PWY-7664: oleate biosynthesis IV (anaerobic)	0.0016	0.19	0.039	0.00029	0.014	0.95
PWY0-862: (5Z)-dodec-5-enoate biosynthesis	0.0016	0.19	0.039	0.00029	0.014	0.95
PWYG-321: mycolate biosynthesis	0.0016	0.19	0.039	0.00029	0.014	0.95
ARGSYNBSUB-PWY: L-arginine biosynthesis II (acetyl cycle)	0.0025	0.034	0.52	0.8	0.69	1
GLUTORN-PWY: L-ornithine biosynthesis	0.0032	0.034	0.33	0.037	0.023	0.95
PWY-5973: cis-vaccenate biosynthesis	0.016	0.44	0.04	0.0026	0.018	0.95
PWY-7663: gondoate biosynthesis (anaerobic)	0.019	0.19	0.24	0.01	0.014	1
LACTOSECAT-PWY: lactose and galactose degradation I	0.022	0.034	0.61	0.066	0.014	1
PWY-7560: methylerythritol phosphate pathway II	0.034	0.11	0.63	0.56	0.032	1
HISDEG-PWY: L-histidine degradation I	0.041	0.062	0.83	0.86	0.47	1
HSERMETANA-PWY: L-methionine biosynthesis III	0.043	0.57	0.19	0.062	0.08	1
PWY-6168: flavin biosynthesis III (fungi)	0.047	0.15	0.62	0.35	0.043	1
PWY-6270: isoprene biosynthesis I	0.049	0.15	0.62	0.55	0.028	1
PWY-7539: 6-hydroxymethyl-dihydropterin diphosphate biosynthesis III (Chlamydia)	0.065	0.3	0.34	0.22	0.023	1
1CMET2-PWY: N10-formyl-tetrahydrofolate biosynthesis	0.068	0.19	0.59	0.15	0.018	1
PWY-6151: S-adenosyl-L-methionine cycle I	0.12	0.37	0.63	0.0092	0.014	0.95
PWY-7219: adenosine ribonucleotides de novo biosynthesis	0.27	0.41	0.67	0.0069	0.018	1
PWY-1861: formaldehyde assimilation II (RuMP Cycle)	0.41	0.46	0.73	0.033	0.021	1
PWY-6124: inosine-5'-phosphate biosynthesis II	0.48	0.44	1	0.0075	0.014	0.96
PWY-7357: thiamin formation from pyrithiamine and oxythiamine (yeast)	0.52	0.77	0.67	0.016	0.02	1
PWY-4981: L-proline biosynthesis II (from arginine)	0.56	0.63	0.85	0.0026	0.014	0.95
NONOXIPENT-PWY: pentose phosphate pathway (non-oxidative branch)	0.57	0.89	0.62	0.035	0.018	1
ARO-PWY: chorismate biosynthesis I	0.62	0.86	0.34	0.045	0.05	1
PWY-7221: guanosine ribonucleotides de novo biosynthesis	0.72	0.54	0.91	0.0075	0.023	0.95
PWY-6123: inosine-5'-phosphate biosynthesis I	0.83	0.57	0.85	0.0091	0.018	0.95
PWY-5686: UMP biosynthesis	0.84	0.89	0.59	0.0091	0.02	0.95
PWY-7197: pyrimidine deoxyribonucleotide phosphorylation	0.84	0.53	0.83	0.014	0.024	0.95
PWY-7234: inosine-5'-phosphate biosynthesis III	0.84	0.54	0.82	0.0091	0.018	0.95
CITRULBIO-PWY: L-citrulline biosynthesis	0.88	0.63	0.88	0.031	0.023	1
SO4ASSIM-PWY: sulfate reduction I (assimilatory)	0.88	0.29	0.58	0.019	0.014	1
PWY-6121: 5-aminoimidazole ribonucleotide biosynthesis I	0.95	0.63	0.54	0.0095	0.02	0.95
PWY-5188: tetrapyrrole biosynthesis I (from glutamate)	0.96	0.77	0.61	0.01	0.025	0.95
PWY-6122: 5-aminoimidazole ribonucleotide biosynthesis II	0.97	0.6	0.54	0.0092	0.021	0.95
COA-PWY-1: coenzyme A biosynthesis II (mammalian)	1	0.57	0.62	0.013	0.018	0.97
PWY-2942: L-lysine biosynthesis III	1	0.46	0.37	0.027	0.021	1
PWY-7184: pyrimidine deoxyribonucleotides de novo biosynthesis I	1	0.71	0.67	0.033	0.032	0.96
PWY-7220: adenosine deoxyribonucleotides de novo biosynthesis II	1	0.8	0.67	0.013	0.043	0.95
PWY-7222: guanosine deoxyribonucleotides de novo biosynthesis II	1	0.8	0.67	0.013	0.043	0.95
Youth = Children + Teenagers
