# Supplementary material for: Understanding the microbial basis of body odor in pre-pubescent children and teenagers
Source: Microbiome. 2018 Nov 29;6:213. doi: 10.1186/s40168-018-0588-z (PMC6267001; doi:10.1186/s40168-018-0588-z)
Supplement: Supplementary file 2 — Table S2. Odor assessment and metagenomic sequencing data for all samples in this study. Table S5. GC-olfactometry of pooled sweat collected from children and teenagers. Table S6. Detected MetaCyc pathways that were found to be associated with malodor based on pathway abudance values from HUMAnN2. No significant association were detected for the head region. Table S7. Key pathways associated wth malodor production and their taxonomic contributors. Table S8. Information on how samples were distributed in library preparation and sequencing batches to avoid batch effects. Table S9. Reads mapped (%) to UniRef90 gene families and MetaCyc pathways. (ZIP 92 kb) [file 40168_2018_588_MOESM2_ESM.zip › Supplementary Tables/supplementary table 7.xlsx]

## Sheet: Legend
			Supplementary Table 7: Key pathways associated wth malodor production and their taxonomic contributors.

## Sheet: Pathways
MetaCyc Pathways	Youth				Children				Teenagers				Contributors (>1%)
	Wilcoxon (1h vs 8h)		Spearman ρ		Wilcoxon (1h vs 8h)		Spearman ρ		Wilcoxon (1h vs 8h)		Spearman ρ
	Change	p-value	ρ	p-value	Change	p-value	ρ	p-value	Change	p-value	ρ	p-value
Underarm
Glycolysis III (from glucose)	↑	0.07	0.52	2.1×10-4	↓	n.s.	0.27	n.s.	↑	0.03	0.26	n.s.	Corynebacterium pseudogenitalium - 14.07%; Propionibacterium acnes - 15.56%; Staphylococcus epidermidis - 26.89%; unclassified - 38.4%
Superpathway of branched amino acid biosynthesis	↑	0.04	-0.25	0.09	↑	n.s.	-0.09	n.s.	↑	0.05	0.13	n.s.	Bradyrhizobium sp DFCI 1 - 1.29%; Corynebacterium pseudogenitalium - 4.8%; Corynebacterium tuberculostearicum - 5.04%; Enhydrobacter aerosaccus - 1.33%; Staphylococcus epidermidis - 8.96%; Staphylococcus hominis - 62.45%; Staphylococcus sp MDS7B - 1.45%; unclassified - 9.19%
L-isoleucine biosynthesis I (from threonine)	↑	0.04	-0.22	n.s.	↑	n.s.	0.04	n.s.	↑	0.04	0.04	n.s.	Bradyrhizobium sp DFCI 1 - 1.27%; Corynebacterium pseudogenitalium - 4.71%; Corynebacterium tuberculostearicum - 4.8%; Enhydrobacter aerosaccus - 1.22%; Staphylococcus epidermidis - 7.99%; Staphylococcus hominis - 54.51%; Staphylococcus sp MDS7B - 1.35%; unclassified - 17.81%
Superpathway of L-isoleucine biosynthesis I	↑	n.s.	0.42	2.5×10-3	↓	n.s.	0.22	n.s.	↑	0.03	0.16	n.s.	Bradyrhizobium sp DFCI 1 - 3.42%; Corynebacterium pseudogenitalium - 13.51%; Corynebacterium tuberculostearicum - 12.91%; Enhydrobacter aerosaccus - 3.3%; Micrococcus luteus - 1.71%; Propionibacterium acnes - 2.09%; Pseudomonas mendocina - 1.07%; Pseudomonas stutzeri - 2.28%; Staphylococcus epidermidis - 21.16%; unclassified - 30.47%
Pyruvate fermentation to acetate and lactate II	↑	0.07	0.37	8.3×10-3	↑	n.s.	0.25	n.s.	↑	0.04	0.2	n.s.	Corynebacterium pseudogenitalium - 23.78%; Corynebacterium tuberculostearicum - 29.39%; Staphylococcus epidermidis - 33.13%; unclassified - 9.56%
L-isoleucine biosynthesis III	↑	0.05	-0.26	0.07	↑	n.s.	-0.1	n.s.	↑	0.04	0.14	n.s.	Bradyrhizobium sp DFCI 1 - 1.33%; Corynebacterium pseudogenitalium - 4.6%; Corynebacterium tuberculostearicum - 4.79%; Enhydrobacter aerosaccus - 1.37%; Staphylococcus epidermidis - 9.05%; Staphylococcus hominis - 63.29%; Staphylococcus sp MDS7B - 1.46%; unclassified - 8.67%;
Superpathway of acetyl-CoA biosynthesis	↑	n.s.	0.47	5.9×10-4	↓	n.s.	0.16	n.s.	↑	0.09	0.29	n.s.	Malassezia globosa - 3.3%; Propionibacterium acnes - 12.47%; Staphylococcus epidermidis - 56.57%; unclassified - 20.86%
L-valine biosynthesis	↑	0.04	-0.22	n.s.	↑	n.s.	0.04	n.s.	↑	0.04	0.03	n.s.	Bradyrhizobium sp DFCI 1 - 1.24%; Corynebacterium pseudogenitalium - 4.58%; Corynebacterium tuberculostearicum - 4.67%; Enhydrobacter aerosaccus - 1.19%; Staphylococcus epidermidis - 7.77%; Staphylococcus hominis - 53.01%; Staphylococcus sp MDS7B - 1.32%; unclassified - 19.13%
Neck
Glycolysis III (from glucose)	↑	n.s.	0.17	n.s.	↑	n.s.	0.14	n.s.	↓	n.s.	0.16	n.s.	Corynebacterium pseudogenitalium - 5.42%; Propionibacterium acnes - 67.44%; Pseudomonas mendocina - 3.19%; Staphylococcus caprae capitis - 1.08%; Staphylococcus epidermidis - 4.65%; Streptococcus mitis oralis pneumoniae - 3.95%; unclassified:9.58%
Superpathway of branched amino acid biosynthesis	↑	n.s.	0.19	n.s.	↑	n.s.	0.48	0.02	↓	n.s.	0.04	n.s.	Acinetobacter schindleri - 1.86%; Bradyrhizobium sp DFCI 1 - 1.08%; Corynebacterium pseudogenitalium - 3.09%; Corynebacterium tuberculostearicum - 3.1%; Enhydrobacter aerosaccus - 1.74%; Micrococcus luteus - 2.86%; Propionibacterium acnes - 3.33%; Pseudomonas mendocina - 1.27%; Pseudomonas stutzeri - 1.2%; Staphylococcus epidermidis - 2.58%; Staphylococcus hominis - 50.72%; Staphylococcus sp MDS7…
L-isoleucine biosynthesis I (from threonine)	↑	n.s.	0.16	n.s.	↑	n.s.	0.46	0.02	↓	n.s.	-0.08	n.s.	Acinetobacter indicus - 1.04%; Acinetobacter schindleri - 1.88%; Bradyrhizobium sp DFCI 1 - 1.16%; Corynebacterium pseudogenitalium - 3.04%; Corynebacterium tuberculostearicum - 2.98%; Enhydrobacter aerosaccus - 1.74%; Micrococcus luteus - 2.7%; Propionibacterium acnes - 3.12%; Pseudomonas mendocina - 1.39%; Pseudomonas stutzeri - 3.76%; Staphylococcus epidermidis - 2.41%; Staphylococcus hominis …
Superpathway of L-isoleucine biosynthesis I	↓	0.03	0.11	n.s.	↓	n.s.	0.22	n.s.	↓	n.s.	-0.04	n.s.	Acinetobacter baumannii - 1.72%; Acinetobacter indicus - 1.92%; Acinetobacter junii - 1.85%; Acinetobacter schindleri - 3.13%; Acinetobacter sp HA - 1.19%; Acinetobacter towneri - 1.68%; Bradyrhizobium sp DFCI 1 - 2.37%; Corynebacterium pseudogenitalium - 7.57%; Corynebacterium tuberculostearicum - 7.07%; Enhydrobacter aerosaccus - 3.49%; Micrococcus luteus - 5.53%; Propionibacterium acnes - 14.9…
Pyruvate fermentation to acetate and lactate II	↓	n.s.	-0.08	n.s.	↑	n.s.	-0.02	n.s.	↓	n.s.	-0.01	n.s.	Corynebacterium accolens - 1.42%; Corynebacterium pseudogenitalium - 21.09%; Corynebacterium tuberculostearicum - 28.02%; Gemella haemolysans - 3.46%; Neisseria_sicca - 1.55%; Staphylococcus_epidermidis - 14.96%; Staphylococcus sp MDS7B - 1.07%; Staphylococcus warneri - 1.27%; Streptococcus mitis oralis pneumoniae - 7.98%; unclassified - 9.38%
L-isoleucine biosynthesis III	↑	n.s.	0.19	n.s.	↑	n.s.	0.48	0.02	↓	n.s.	-0.01	n.s.	Acinetobacter schindleri - 1.85%; Bradyrhizobium sp DFCI 1 - 1.07%; Corynebacterium pseudogenitalium - 3.03%; Corynebacterium tuberculostearicum - 2.96%; Enhydrobacter aerosaccus - 1.72%; Micrococcus luteus - 2.88%; Propionibacterium acnes - 4.34%; Pseudomonas mendocina - 1.06%; Staphylococcus epidermidis - 2.56%; Staphylococcus hominis - 50.62%; Staphylococcus sp MDS7B - 8.12%; Streptococcus mit…
Superpathway of acetyl-CoA biosynthesis	↑	n.s.	-0.1	n.s.	↑	n.s.	-0.43	0.03	↑	n.s.	0.02	n.s.	Malassezia globosa - 19.75%; Paracoccus denitrificans - 1.19%; Propionibacterium acnes - 50.11%; Rickettsia bellii - 4.66%; Rickettsia endosymbiont of Bemisia tabaci - 1.2%; Staphylococcus epidermidis - 8.65%; Stenotrophomonas maltophilia - 1.31%; Streptococcus mitis oralis pneumoniae - 2.26%; unclassified - 5.0%;
L-valine biosynthesis	↑	n.s.	0.15	n.s.	↑	n.s.	0.46	0.02	↓	n.s.	-0.08	n.s.	Acinetobacter indicus - 1.01%; Acinetobacter junii - 1.03%; Acinetobacter schindleri - 1.8%; Bradyrhizobium sp DFCI 1 - 1.11%; Corynebacterium pseudogenitalium - 2.92%; Corynebacterium tuberculostearicum - 2.86%; Enhydrobacter aerosaccus - 1.69%; Micrococcus luteus - 2.58%; Propionibacterium acnes - 3.03%; Pseudomonas mendocina - 1.37%; Pseudomonas stutzeri - 3.6%; Staphylococcus epidermidis - 2.…
Youth = Children + Teenagers
