# Supplementary material for: Understanding the microbial basis of body odor in pre-pubescent children and teenagers
Source: Microbiome. 2018 Nov 29;6:213. doi: 10.1186/s40168-018-0588-z (PMC6267001; doi:10.1186/s40168-018-0588-z)
Supplement: Supplementary file 2 — Table S2. Odor assessment and metagenomic sequencing data for all samples in this study. Table S5. GC-olfactometry of pooled sweat collected from children and teenagers. Table S6. Detected MetaCyc pathways that were found to be associated with malodor based on pathway abudance values from HUMAnN2. No significant association were detected for the head region. Table S7. Key pathways associated wth malodor production and their taxonomic contributors. Table S8. Information on how samples were distributed in library preparation and sequencing batches to avoid batch effects. Table S9. Reads mapped (%) to UniRef90 gene families and MetaCyc pathways. (ZIP 92 kb) [file 40168_2018_588_MOESM2_ESM.zip › Supplementary Tables/supplementary table 8.xlsx]

## Sheet: Legend
		Supplementary Table 8: Information on how samples were distributed in library preparation and sequencing batches to avoid batch effects.

## Sheet: Batches
Library Preparation					Sequencing Pools
Library batch 1		Library batch 2			Pool 1		Pool 2
KM1		KM6			KM1		TM1
KM2		KM7			KM2		TM2
KM3		KM8			KM3		TM3
KM4		KM9			KM4		TM4
KM5		KM10			KM5		TM5
KD1		KD3			KM6		TM6
KD2		KD4			KM7		TM7
KM1		KD5			KM8		TM8
KM2		KM6			KM9		TM9
KM3		KM7			KM10		TM10
KM4		KM8			KD1		TD1
KM5		KM9			KD2		TD2
KD1		KM10			KD3		TD3
KD2		KD4			KD4		TD4
KD3		KD5			KD5		TD5
TM1		TM6			KM1		TM1
TM2		TM7			KM2		TM2
TM3		TM8			KM3		TM3
TM4		TM9			KM4		TM4
TM5		TM10			KM5		TM5
TD4		TD1			KM6		TM6
TD5		TD2			KM7		TM7
TM6		TD3			KM8		TM8
TM7		TM1			KM9		TM9
TM8		TM2			KM10		TM10
TM9		TM3			KD1		TD1
TM10		TM4			KD2		TD2
TD3		TM5			KD3		TD3
TD4		TD1			KD4		TD4
TD5		TD2			KD5		TD5
