# Supplementary material for: Understanding the microbial basis of body odor in pre-pubescent children and teenagers
Source: Microbiome. 2018 Nov 29;6:213. doi: 10.1186/s40168-018-0588-z (PMC6267001; doi:10.1186/s40168-018-0588-z)
Supplement: Supplementary file 2 — Table S2. Odor assessment and metagenomic sequencing data for all samples in this study. Table S5. GC-olfactometry of pooled sweat collected from children and teenagers. Table S6. Detected MetaCyc pathways that were found to be associated with malodor based on pathway abudance values from HUMAnN2. No significant association were detected for the head region. Table S7. Key pathways associated wth malodor production and their taxonomic contributors. Table S8. Information on how samples were distributed in library preparation and sequencing batches to avoid batch effects. Table S9. Reads mapped (%) to UniRef90 gene families and MetaCyc pathways. (ZIP 92 kb) [file 40168_2018_588_MOESM2_ESM.zip › Supplementary Tables/supplementary table 9.xlsx]

## Sheet: Legend
	Supplementary Table 9: Reads mapped (%) to UniRef90 gene families and MetaCyc pathways

## Sheet: Sheet1
Category	Underarm		Neck		Head
	Children	Teeenagers	Children	Teenagers	Children	Teenagers
UniRef90 ID	52.81	53.15	55.43	69.31	57.06	70.32
UniRef90 Unknown	4.15	3.69	4.43	3.97	3.43	3.47
Unmapped	43.04	43.17	40.13	26.72	39.51	26.21
MetaCyc Pathways	5.29	5.79	5.49	5.47	4.44	5.44
Unintegrated	52.34	51.81	58.6	69.28	59.57	69.11
Unmapped	42.37	42.4	35.91	25.25	35.99	25.44
Unmapped: Reads unmapped (%) after alignment to nucleotide/protein (translated) reference sequence and reference pathway.
UniRef90 Unknown: Reads mapped (%) to HUMAnN2 functionally annotation pangenome species at nucleotide-level but do not have a UNiRef90 annotation
Unintegrated: Reads mapped (%) to genes that did not contribute to MetaCyc pathways
